# Supplementary material for: Study on the Gut–Brain Mechanism of Escitalopram for Alleviating Symptoms of Disorders of Gut–Brain Interaction in the Elderly—A Cohort Study
Source: J Clin Med. 2026 Jun 30;15(13):5100. doi: 10.3390/jcm15135100 (PMC13362538; doi:10.3390/jcm15135100)
Supplement: Supplementary file 1 [file jcm-15-05100-s001.zip]

Archive with 1 entries (1 files):
- jcm-4372842-supplementary.pdf
